# Supplementary material for: Contractile injection systems facilitate sporogenic differentiation of Streptomyces davawensis through the action of a phage tapemeasure protein-related effector
Source: Nat Commun. 2024 May 24;15:4442. doi: 10.1038/s41467-024-48834-9 (PMC11126660; doi:10.1038/s41467-024-48834-9)
Supplement: Supplementary file 4 — Source data [file 41467_2024_48834_MOESM4_ESM.xlsx]

## Sheet: Fig. 1E
			CFU/plate
			Sample 1	Sample 2	Sample 3	Mean	S.D.
		WT	12000000	9800000	10000000	10600000	993311
		ΔcisS	3600000	2210000	1300000	2370000	945762
		ΔcisS::cisS	18100000	8000000	10000000	1.20333e+07	4.36679e+06

## Sheet: Fig. 2A
				Day
			(g/plate)	0	2	3	4	5	6	7	8
		WT	Sample 1	0	0.088	0.124	0.209	0.226	0.392	0.443	0.459
			Sample 2	0	0.084	0.141	0.21	0.246	0.388	0.433	0.462
			Sample 3	0	0.086	0.129	0.233	0.23	0.39	0.452	0.466
			Mean	0	0.086	0.131	0.217	0.234	0.39	0.443	0.462
		ΔcisS	Sample 1	0	0.082	0.115	0.162	0.209	0.404	0.451	0.473
			Sample 2	0	0.087	0.122	0.176	0.245	0.389	0.446	0.465
			Sample 3	0	0.093	0.111	0.183	0.231	0.391	0.439	0.459
			Mean	0	0.0873	0.116	0.174	0.228	0.395	0.445	0.466

## Sheet: Fig. 2G-I
Fig. 2g		eDNA/biomass (ug/g)	Sample 1	Sample 2	Sample 3	Mean	SD
	WT	Day 2	149.17	251.796	288.98	229.982	59.1247
		Day 3	135.709	181.058	172.51	163.092	19.6747
		Day 4	83.7649	101.612	71.746	85.7075	12.2697
	ΔcisS	Day 2	52.3152	49.6945	51.0194	51.0097	1.06989
		Day 3	86.6945	109.901	88.3296	94.9751	10.5754
		Day 4	66.854	63.9687	57.4968	62.7732	3.91248
Fig. 2h		Saccharide/biomass (mg/g)	Sample 1	Sample 2	Sample 3	Mean	SD
	WT	Day 2	1.47916	1.1493	1.09891	1.24246	0.168636
		Day 3	0.685328	0.676305	0.61916	0.660265	0.0292976
		Day 4	1.16904	0.526295	0.67518	0.790172	0.27471
	ΔcisS	Day 2	2.82531	2.13241	1.50745	2.15506	0.538253
		Day 3	0.665259	0.790931	1.29022	0.915471	0.269911
		Day 4	0.613333	0.882793	0.860149	0.785425	0.122038
Fig. 2i		Protein/biomass (mg/g)	Sample 1	Sample 2	Sample 3	Mean	SD
	WT	Day 2	5.27	4.9638	6.69153	5.64178	0.752741
		Day 3	2.91661	2.64655	1.35028	2.30448	0.683668
		Day 4	0	0	0.260847	0.086949	0.122964
	ΔcisS	Day 2	6.53329	5.34049	4.87964	5.58447	0.696797
		Day 3	1.13858	0.467632	0.711614	0.772609	0.277289
		Day 4	0.474409	0.284645	0	0.253018	0.194964

## Sheet: Fig. 4i&k&l
Fig. 4i		CFU / plate			Avg
	WT	1210000000	1760000000	1030000000	1.33333e+09
	tme Q2006*	30000000	4050000	3500000	1.25167e+07
Fig. 4k		WT						tme Q2006*
	(mg/plate)	Sample 1	Sample 2	Sample 3	Sample 4	Sample 5	Mean	Sample 1	Sample 2	Sample 3	Sample 4	Sample 5	Mean
	Day 0	0	0	0	0	0	0	0	0	0	0	0	0
	Day 2	86	87	86	79	82	84	84	85	86	76	78	81.8
	Day 3	106	113	100	126	129	114.8	104	100	106	114	111	107
	Day 4	155	156	154	163	164	158.4	120	143	130	129	132	130.8
Fig. 4l
	tme Q2006* / WT	Sample 1	Sample 2	Sample 3	Mean
	Day 2	0.333669	0.333577	0.325909	0.331052
	Day 3	0.187196	0.20754	0.173268	0.189334
	Day 4	0.832386	0.703013	0.7634	0.766266

## Sheet: Fig. S5
	(mg dry weight/plate)	WT				ΔcisS
		Sample 1	Sample 2	Sample 3	Mean	Sample 1	Sample 2	Sample 3	Mean
	Day 0	0	0	0	0	0	0	0	0
	Day 2	32	38	25	31.6667	37	23	23	27.6667
	Day 3	68	56	73	65.6667	49	48	47	48
	Day 4	88	88	102	92.6667	71	74	80	75
	(mg protein/plate)	WT				ΔcisS
		Sample 1	Sample 2	Sample 3	Mean	Sample 1	Sample 2	Sample 3	Mean
	Day 0	0	0	0	0	0	0	0	0
	Day 2	0.870916	1.31175	1.22132	1.13466	1.10829	0.712666	0.825702	0.882219
	Day 3	0.961343	1.40218	1.51521	1.29291	0.837005	0.75788	0.961343	0.852076
	Day 4	1.72998	1.43609	1.4587	1.54159	1.11959	1.01786	1.27778	1.13841
